# Supplementary material for: The Use of Stromal Vascular Fraction in Long Bone Defect Healing in Sheep
Source: Animals (Basel). 2023 Sep 9;13(18):2871. doi: 10.3390/ani13182871 (PMC10525334; doi:10.3390/ani13182871)
Supplement: Supplementary file 1 [file animals-13-02871-s001.zip]

Archive with 1 entries (1 files):
- animals-2522763-supplementary.pdf
